# Supplementary material for: Reduced Set of Virulence Genes Allows High Accuracy Prediction of Bacterial Pathogenicity in Humans
Source: PLoS One. 2012 Aug 6;7(8):e42144. doi: 10.1371/journal.pone.0042144 (PMC3412846; doi:10.1371/journal.pone.0042144)
Supplement: Table S1 — Description of the subset of 120 selected genes. (XLS) [file pone.0042144.s002.xls]

## Sheet: Sheet1
KEGG Orthology	Gene	Definition	Functional category
K10233	aglF	alpha-glucoside transport system permease protein	ABC transporters
K05815	ugpE	sn-glycerol 3-phosphate transport system permease protein	ABC transporters
K11605	sitC	manganese/iron transport system permease protein	ABC transporters
K10234	aglG	alpha-glucoside transport system permease protein	ABC transporters
K09814	hrtA	hemin transport system ATP-binding protein	ABC transporters
K09687	ABC-2.AB.A	antibiotic transport system ATP-binding protein	ABC transporters
K02007	cbiM	cobalt/nickel transport system permease protein	ABC transporters
K02016	ABC.FEV.S	iron complex transport system substrate-binding protein	ABC transporters
K02049	ABC.SN.A, ssuB, tauB	sulfonate/nitrate/taurine transport system ATP-binding protein	ABC transporters
K11084	phnT	2-aminoethylphosphonate transport system ATP-binding protein	ABC transporters
K02073	ABC.MET.S, metQ	D-methionine transport system substrate-binding protein	ABC transporters
K10020	occQ, nocQ	octopine/nopaline transport system permease protein	ABC transporters
K05814	ugpA	sn-glycerol 3-phosphate transport system permease protein	ABC transporters
K09808	ABC.LPT.P, lolC, lolE	lipoprotein-releasing system permease protein	ABC transporters
K10228	smoF, mtlF	sorbitol/mannitol transport system permease protein	ABC transporters
K09813	hrtB	hemin transport system permease protein	ABC transporters
K10008	gluA	glutamate transport system ATP-binding protein	ABC transporters
K12372	dppF	dipeptide transport system ATP-binding protein	ABC transporters
K02051	ABC.SN.S, ssuA, tauA	sulfonate/nitrate/taurine transport system substrate-binding protein	ABC transporters
K02033	ABC.PE.P	peptide/nickel transport system permease protein	ABC transporters
K01997	livH	branched-chain amino acid transport system permease protein	ABC transporters
K10021	occP, nocP	octopine/nopaline transport system ATP-binding protein	ABC transporters
K10547	ABC.GGU.P, gguB	putative multiple sugar transport system permease protein	ABC transporters
K06074	ABC.VB12.A, btuD	vitamin B12 transport system ATP-binding protein	ABC transporters
K09692	tagG	teichoic acid transport system permease protein	ABC transporters
K10019	occM, nocM	octopine/nopaline transport system permease protein	ABC transporters
K10007	gluD	glutamate transport system permease protein	ABC transporters
K09970	aapQ, bztB	general L-amino acid transport system permease protein	ABC transporters
K10548	ABC.GGU.A, gguA	putative multiple sugar transport system ATP-binding protein	ABC transporters
K10227	smoE, mtlE	sorbitol/mannitol transport system substrate-binding protein	ABC transporters
K09996	artJ	arginine transport system substrate-binding protein	ABC transporters
K10230	smoK, mtlK	sorbitol/mannitol transport system ATP-binding protein	ABC transporters
K05776	modF	molybdate transport system ATP-binding protein	ABC transporters
K09971	aapM, bztC	general L-amino acid transport system permease protein	ABC transporters
K10440	rbsC	ribose transport system permease protein	ABC transporters
K11073	potF	putrescine transport system substrate-binding protein	ABC transporters
K10018	occT, nocT	octopine/nopaline transport system substrate-binding protein	ABC transporters
K11074	potI	putrescine transport system permease protein	ABC transporters
K10014	hisJ	histidine transport system substrate-binding protein	ABC transporters
K10006	gluC	glutamate transport system permease protein	ABC transporters
K11072	potA	spermidine/putrescine transport system ATP-binding protein	ABC transporters
K02407	fliD	flagellar hook-associated protein 2	Flagellar assembly, Motility
K02414	fliK	flagellar hook-length control protein FliK	Flagellar assembly, Motility
K02651	flp, pilA	pilus assembly protein Flp/PilA	Flagellar assembly, Motility
K00996	E2.7.8.6, rfbP	undecaprenyl-phosphate galactose phosphotransferase	LPS biosynthesis
K02851	rfe	undecaprenyl-phosphate alpha-N-acetylglucosaminyltransferase	LPS biosynthesis
K03273	gmhB	D-glycero-D-manno-heptose 1,7-bisphosphate phosphatase	LPS biosynthesis
K12996	rgpA	rhamnosyltransferase	LPS biosynthesis
K00912	lpxK	tetraacyldisaccharide 4'-kinase	LPS biosynthesis
K12988	wapR	alpha-1,3-rhamnosyltransferase	LPS biosynthesis
K13626	fliW	flagellar assembly factor FliW	Motility
K02383	flbB	flagellar protein FlbB	Motility
K07351	fimI	fimbrial protein	Motility
K02415	fliL	flagellar FliL protein	Motility
K07350	fimH	minor fimbrial subunit	Motility
K02662	pilM	type IV pilus assembly protein PilM	Secretion systems
K03110	ftsY	fused signal recognition particle receptor	Secretion systems
K02650	pilA	type IV pilus assembly protein PilA	Secretion systems
K11912	ppkA	serine/threonine-protein kinase PpkA	Secretion systems
K02453	gspD	general secretion pathway protein D	Secretion systems
K03116	tatA	sec-independent protein translocase protein TatA	Secretion systems
K03197	virB2	type IV secretion system protein VirB2	Secretion systems
K02281	cpaD	pilus assembly protein CpaD	Secretion Systems, Motility
K07345	fimA	major type 1 subunit fimbrin (pilin)	Secretion Systems, Motility
K02280	cpaC, rcpA	pilus assembly protein CpaC	Secretion Systems, Motility
K03219	yscC	type III secretion protein SctC	Secretion Systems, Motility
K11913	fha1	type VI secretion system protein	Secretion Systems, Motility
K02278	cpaA, tadV	prepilin peptidase CpaA	Secretion Systems, Motility
K02405	fliA	RNA polymerase sigma factor for flagellar operon FliA	Secretion systems, Motility
K01114	plcC	phospholipase C	Toxins
K11031	slo	thiol-activated cytolysin	Toxins
K08587	cloSI	clostripain	Toxins
K10954	zot	zona occludens toxin	Toxins
K01186	NEU1	sialidase-1	Toxins
K11041	eta	exfoliative toxin A/B	Toxins
K11018	tlh	thermolabile hemolysin	Toxins
K10953	rtxA	RTX toxin RtxA	Toxins
K11015	cdtC	cytolethal distending toxin subunit C	Toxins
K11032	hlyII	hemolysin II	Toxins
K11063	tcdAB	toxin A/B	Toxins
K07668	vicR	two-component system, OmpR family, response regulator VicR	Two-component
K10682	saeR	two-component system, OmpR family, response regulator SaeR	Two-component
K11712	dctR	two-component system, LuxR family, response regulator DctR	Two-component
K02480	K02480	two-component system, NarL family, sensor kinase	Two-component
K12973	pagP	palmitoyl transferase	Two-component
K13598	ntrY	two-component system, NtrC family, nitrogen regulation sensor histidine kinase NtrY	Two-component
K07645	qseC	two-component system, OmpR family, sensor histidine kinase QseC	Two-component
K07814	K07814	putative two-component system response regulator	Two-component
K07636	phoR	two-component system, OmpR family, phosphate regulon sensor histidine kinase PhoR	Two-component
K07768	senX3	two-component system, OmpR family, sensor histidine kinase SenX3	Two-component
K07652	vicK	two-component system, OmpR family, sensor histidine kinase VicK	Two-component
K11711	dctS	two-component system, LuxR family, sensor histidine kinase DctS	Two-component
K07704	lytS	two-component system, LytT family, sensor histidine kinase LytS	Two-component
K07653	mprB	two-component system, OmpR family, sensor histidine kinase MprB	Two-component
K13587	cckA	two-component system, cell cycle sensor histidine kinase and response regulator CckA	Two-component
K07685	narP	two-component system, NarL family, nitrate/nitrite response regulator NarP	Two-component
K08476	pgtA	two-component system, NtrC family, phosphoglycerate transport system response regulator PgtA	Two-component
K07716	pleC	two-component system, cell cycle sensor histidine kinase PleC	Two-component
K07705	lytT, lytR	two-component system, LytT family, response regulator LytT	Two-component
K07777	degS	two-component system, NarL family, sensor histidine kinase DegS	Two-component
K13599	ntrX	two-component system, NtrC family, nitrogen regulation response regulator NtrX	Two-component
K02475	K02475	two-component system, CitB family, response regulator	Two-component
K02667	pilR	two-component system, NtrC family, response regulator PilR	Two-component
K11527	K11527	two-component system, unclassified family, sensor histidine kinase and response regulator	Two-component
K13924	cheBR	two-component system, chemotaxis family, CheB/CheR fusion protein	Two-component
K07710	atoS	two-component system, NtrC family, sensor histidine kinase AtoS	Two-component
K13532	kinD	two-component system, sporulation sensor kinase D	Two-component
K07662	cpxR	two-component system, OmpR family, response regulator CpxR	Two-component
K02491	kinA	two-component system, sporulation sensor kinase A	Two-component
K02484	K02484	two-component system, OmpR family, sensor kinase	Two-component
K07637	phoQ	two-component system, OmpR family, sensor histidine kinase PhoQ	Two-component
K08475	pgtB	two-component system, NtrC family, phosphoglycerate transport system sensor histidine kinase PgtB	Two-component
K07638	envZ	two-component system, OmpR family, osmolarity sensor histidine kinase EnvZ	Two-component
K11357	divJ	two-component system, cell cycle sensor histidine kinase DivJ	Two-component
K07661	rstA	two-component system, OmpR family, response regulator RstA	Two-component
K07663	creB	two-component system, OmpR family, catabolic regulation response regulator CreB	Two-component
K07699	spo0A	two-component system, response regulator, stage 0 sporulation protein A	Two-component
K02476	K02476	two-component system, CitB family, sensor kinase	Two-component
K05875	tar	methyl-accepting chemotaxis protein II, aspartate sensor receptor	Two-component, Chemotaxis
K05874	tsr	methyl-accepting chemotaxis protein I, serine sensor receptor	Two-component, Chemotaxis
