# Supplementary material for: Reduced Set of Virulence Genes Allows High Accuracy Prediction of Bacterial Pathogenicity in Humans
Source: PLoS One. 2012 Aug 6;7(8):e42144. doi: 10.1371/journal.pone.0042144 (PMC3412846; doi:10.1371/journal.pone.0042144)
Supplement: Table S3 — Prediction for each organism belonging to test Group II. These organisms were previously subjected to a bibliography revision to determine their assignation to human pathogens or non-pathogens. When organism resulted to be pathogen, citation is reported. Column Prediction shows the result after model prediction, correctly classified organisms are highlighted in green while wrongly classified are in red. (XLS) [file pone.0042144.s004.xls]

## Sheet: Summary
Taxon	Well-predicted	Wrongly predicted	Accuracy
Actinobacteria	26	4	0.87
Alphaproteobacteria	24	2	0.92
Bacteroidetes/Chlorobi	13	0	1
Betaproteobacteria	22	2	0.91
Deltaproteobacteria	5	0	1
Epsilonproteobacteria	8	1	0.89
Firmicutes	42	4	0.91
Gammaproteobacteria	38	4	0.905
Chloroflexi	6	0	1
Cyanobacteria	11	1	0.91
Other bacteria	13	0	1
Deinococcus-Thermus	7	0	1
Total	215	18	0.92

## Sheet: Predicted
Name	Taxon	Prediction	Bibliography
Arthrobacter arilaitensis Re117	Actinobacteria	Human	No reference for human pathogenicity
Bifidobacterium animalis subsp. lactis AD011	Actinobacteria	No	No reference for human pathogenicity
Bifidobacterium animalis subsp. lactis Bl-04	Actinobacteria	No	No reference for human pathogenicity
Bifidobacterium bifidum PRL2010	Actinobacteria	No	No reference for human pathogenicity
Bifidobacterium bifidum S17	Actinobacteria	No	No reference for human pathogenicity
Bifidobacterium longum subsp. infantis 157F	Actinobacteria	No	No reference for human pathogenicity
Bifidobacterium longum subsp. longum BBMN68	Actinobacteria	No	No reference for human pathogenicity
Bifidobacterium longum subsp. longum JCM 1217	Actinobacteria	No	No reference for human pathogenicity
Corynebacterium glutamicum R	Actinobacteria	No	No reference for human pathogenicity
Corynebacterium pseudotuberculosis FRC41	Actinobacteria	Human	Lymphadentits http://cid.oxfordjournals.org/content/24/2/185.short
Frankia sp. CcI3	Actinobacteria	No	No reference for human pathogenicity
Frankia sp. EAN1pec	Actinobacteria	No	No reference for human pathogenicity
Jonesia denitrificans DSM 20603	Actinobacteria	No	No reference for human pathogenicity
Kytococcus sedentarius DSM 20547	Actinobacteria	Human	Pitted keratolysis http://www.ncbi.nlm.nih.gov/pubmed/12392527
Micromonospora sp. L5	Actinobacteria	No	No reference for human pathogenicity
Mobiluncus curtisii ATCC 43063	Actinobacteria	No	No reference for human pathogenicity
Mycobacterium gilvum PYR-GCK	Actinobacteria	Human	No reference for human pathogenicity
Mycobacterium vanbaalenii PYR-1	Actinobacteria	Human	No reference for human pathogenicity
Nocardiopsis dassonvillei subsp. dassonvillei DSM 43111	Actinobacteria	Human	Cutaneus and pulmonary infections http://jcm.asm.org/content/37/10/3366.full
Olsenella uli DSM 7084	Actinobacteria	No	No reference for human pathogenicity
Propionibacterium acnes SK137	Actinobacteria	Human	Acne http://www.sciencedirect.com/science/article/pii/S0738081X09000583
Propionibacterium freudenreichii subsp. shermanii CIRM-BIA1	Actinobacteria	No	No reference for human pathogenicity
Rhodococcus erythropolis PR4	Actinobacteria	No	No reference for human pathogenicity
Rhodococcus jostii RHA1	Actinobacteria	No	No reference for human pathogenicity
Rhodococcus opacus B4	Actinobacteria	Human	No reference for human pathogenicity
Rothia dentocariosa ATCC 17931	Actinobacteria	Human	Endocarditis http://www.ncbi.nlm.nih.gov/pubmed/11332915
Sanguibacter keddieii DSM 10542	Actinobacteria	No	No reference for human pathogenicity
Segniliparus rotundus DSM 44985	Actinobacteria	Human	Pneumonia http://jcm.asm.org/content/49/9/3403.short
Stackebrandtia nassauensis DSM 44728	Actinobacteria	No	No reference for human pathogenicity
Xylanimonas cellulosilytica DSM 15894	Actinobacteria	No	No reference for human pathogenicity
Acetobacter pasteurianus IFO 3283-01	Alphaproteobacteria	Human	No reference for human pathogenicity
Azorhizobium caulinodans ORS 571	Alphaproteobacteria	No	No reference for human pathogenicity
Bartonella clarridgeiae 73	Alphaproteobacteria	No	No reference for human pathogenicity
Beijerinckia indica subsp. indica ATCC 9039	Alphaproteobacteria	No	No reference for human pathogenicity
Bradyrhizobium sp. BTAi1	Alphaproteobacteria	No	No reference for human pathogenicity
Brevundimonas subvibrioides ATCC 15264	Alphaproteobacteria	No	No reference for human pathogenicity
Candidatus Pelagibacter ubique HTCC1062	Alphaproteobacteria	No	No reference for human pathogenicity
Candidatus Puniceispirillum marinum IMCC1322	Alphaproteobacteria	No	No reference for human pathogenicity
Caulobacter segnis ATCC 21756	Alphaproteobacteria	No	No reference for human pathogenicity
Dinoroseobacter shibae DFL 12	Alphaproteobacteria	No	No reference for human pathogenicity
Gluconobacter oxydans 621H	Alphaproteobacteria	Human	No reference for human pathogenicity
Ketogulonicigenium vulgare Y25	Alphaproteobacteria	No	No reference for human pathogenicity
Methylobacterium chloromethanicum CM4	Alphaproteobacteria	No	No reference for human pathogenicity
Methylobacterium extorquens DM4	Alphaproteobacteria	No	No reference for human pathogenicity
Methylobacterium populi BJ001	Alphaproteobacteria	No	No reference for human pathogenicity
Rhodobacter sphaeroides KD131	Alphaproteobacteria	No	No reference for human pathogenicity
Rhodomicrobium vannielii ATCC 17100	Alphaproteobacteria	No	No reference for human pathogenicity
Rhodopseudomonas palustris DX-1	Alphaproteobacteria	No	No reference for human pathogenicity
Rhodopseudomonas palustris TIE-1	Alphaproteobacteria	No	No reference for human pathogenicity
Rhodospirillum centenum SW	Alphaproteobacteria	No	No reference for human pathogenicity
Rickettsia massiliae MTU5	Alphaproteobacteria	Human	Rash, fever http://www.ncbi.nlm.nih.gov/pmc/articles/PMC3291392/
Rickettsia peacockii str. Rustic	Alphaproteobacteria	Human	Rocky Mountain spotted fever http://aem.asm.org/content/67/2/546.full
Sphingopyxis alaskensis RB2256	Alphaproteobacteria	No	No reference for human pathogenicity
Wolbachia endosymbiont strain TRS of Brugia malayi	Alphaproteobacteria	No	No reference for human pathogenicity
Wolbachia sp. wRi	Alphaproteobacteria	No	No reference for human pathogenicity
Zymomonas mobilis subsp. mobilis NCIMB 11163	Alphaproteobacteria	No	No reference for human pathogenicity
Bacteroides helcogenes P 36-108	Bacteroidetes/Chlorobi	No	No reference for human pathogenicity
Blattabacterium sp. (Blattella germanica) str. Bge	Bacteroidetes/Chlorobi	No	No reference for human pathogenicity
Blattabacterium sp. (Periplaneta americana) str. BPLAN	Bacteroidetes/Chlorobi	No	No reference for human pathogenicity
Candidatus Amoebophilus asiaticus 5a2	Bacteroidetes/Chlorobi	No	No reference for human pathogenicity
Candidatus Sulcia muelleri DMIN	Bacteroidetes/Chlorobi	No	No reference for human pathogenicity
Candidatus Sulcia muelleri GWSS	Bacteroidetes/Chlorobi	No	No reference for human pathogenicity
Candidatus Sulcia muelleri SMDSEM	Bacteroidetes/Chlorobi	No	No reference for human pathogenicity
Flavobacteriaceae bacterium 3519-10	Bacteroidetes/Chlorobi	No	No reference for human pathogenicity
Gramella forsetii KT0803	Bacteroidetes/Chlorobi	No	No reference for human pathogenicity
Leadbetterella byssophila DSM 17132	Bacteroidetes/Chlorobi	No	No reference for human pathogenicity
Marivirga tractuosa DSM 4126	Bacteroidetes/Chlorobi	No	No reference for human pathogenicity
Paludibacter propionicigenes WB4	Bacteroidetes/Chlorobi	No	No reference for human pathogenicity
Zunongwangia profunda SM-A87	Bacteroidetes/Chlorobi	No	No reference for human pathogenicity
Achromobacter xylosoxidans A8	Betaproteobacteria	Human	Bacteremia http://cid.oxfordjournals.org/content/23/3/569.short
Burkholderia ambifaria AMMD	Betaproteobacteria	Human	Cystic fibrosis http://ijs.sgmjournals.org/content/51/4/1481.short
Burkholderia multivorans ATCC 17616	Betaproteobacteria	Human	Respiratory infection http://jcm.asm.org/content/38/9/3165.short
Burkholderia rhizoxinica HKI 454	Betaproteobacteria	No	No reference for human pathogenicity
Burkholderia sp. CCGE1001	Betaproteobacteria	No	No reference for human pathogenicity
Burkholderia thailandensis E264	Betaproteobacteria	Human	Pneumonia, septicemia http://jcm.asm.org/content/44/12/4601.short
Candidatus Accumulibacter phosphatis clade IIA str. UW-1	Betaproteobacteria	No	No reference for human pathogenicity
Candidatus Zinderia insecticola CARI	Betaproteobacteria	No	No reference for human pathogenicity
Delftia acidovorans SPH-1	Betaproteobacteria	No	No reference for human pathogenicity
Herbaspirillum seropedicae SmR1	Betaproteobacteria	No	No reference for human pathogenicity
Janthinobacterium sp. Marseille	Betaproteobacteria	No	No reference for human pathogenicity
Methylibium petroleiphilum PM1	Betaproteobacteria	No	No reference for human pathogenicity
Methylobacillus flagellatus KT	Betaproteobacteria	No	No reference for human pathogenicity
Methylotenera sp. 301	Betaproteobacteria	No	No reference for human pathogenicity
Methylovorus sp. MP688	Betaproteobacteria	No	No reference for human pathogenicity
Neisseria meningitidis alpha14	Betaproteobacteria	Human	Meningitis http://www.nature.com/nrmicro/journal/v9/n4/full/nrmicro2554.html?WT.ec_id=NRMICRO-201104
Nitrosomonas eutropha C91	Betaproteobacteria	Human	No reference for human pathogenicity
Nitrosospira multiformis ATCC 25196	Betaproteobacteria	No	No reference for human pathogenicity
Polynucleobacter necessarius subsp. asymbioticus QLW-P1DMWA-1	Betaproteobacteria	No	No reference for human pathogenicity
Polynucleobacter necessarius subsp. necessarius STIR1	Betaproteobacteria	No	No reference for human pathogenicity
Ralstonia eutropha H16	Betaproteobacteria	No	No reference for human pathogenicity
Ralstonia eutropha JMP134	Betaproteobacteria	No	No reference for human pathogenicity
Ralstonia pickettii 12J	Betaproteobacteria	No	Opportunistic bacteremia http://www.cabdirect.org/abstracts/20093165312.html;jsessionid=AEF38E848D8E1E978B2432CE0A43F038
Desulfarculus baarsii DSM 2075	Betaproteobacteria	No	No reference for human pathogenicity
Desulfovibrio magneticus RS-1	Deltaproteobacteria	No	No reference for human pathogenicity
Desulfurivibrio alkaliphilus AHT2	Deltaproteobacteria	No	No reference for human pathogenicity
Geobacter sp. M21	Deltaproteobacteria	No	No reference for human pathogenicity
Geobacter uraniireducens Rf4	Deltaproteobacteria	No	No reference for human pathogenicity
Syntrophus aciditrophicus SB	Deltaproteobacteria	No	No reference for human pathogenicity
Campylobacter jejuni subsp. jejuni ICDCCJ07001	Epsilonproteobacteria	Human	Gut infection http://www.ncbi.nlm.nih.gov/pubmed/10688204
Helicobacter felis ATCC 49179	Epsilonproteobacteria	No	No reference for human pathogenicity
Helicobacter pylori G27	Epsilonproteobacteria	Human	Gastritis, gastric ulcer http://www.ncbi.nlm.nih.gov/pubmed/11218379
Helicobacter pylori PeCan4	Epsilonproteobacteria	Human	Gastritis, gastric ulcer http://www.ncbi.nlm.nih.gov/pubmed/11218379
Helicobacter pylori SJM180	Epsilonproteobacteria	Human	Gastritis, gastric ulcer http://www.ncbi.nlm.nih.gov/pubmed/11218379
Nautilia profundicola AmH	Epsilonproteobacteria	No	No reference for human pathogenicity
Nitratiruptor sp. SB155-2	Epsilonproteobacteria	No	No reference for human pathogenicity
Sulfuricurvum kujiense DSM 16994	Epsilonproteobacteria	Human	No reference for human pathogenicity
Sulfurimonas autotrophica DSM 16294	Epsilonproteobacteria	No	No reference for human pathogenicity
Acetohalobium arabaticum DSM 5501	Firmicutes	No	No reference for human pathogenicity
Acholeplasma laidlawii PG-8A	Firmicutes	No	No reference for human pathogenicity
Bacillus atrophaeus 1942	Firmicutes	No	No reference for human pathogenicity
Bacillus megaterium DSM 319	Firmicutes	No	No reference for human pathogenicity
Bacillus pseudofirmus OF4	Firmicutes	No	No reference for human pathogenicity
Bacillus subtilis BSn5	Firmicutes	No	No reference for human pathogenicity
Bacillus thuringiensis BMB171	Firmicutes	Human	No reference for human pathogenicity
Bacillus tusciae DSM 2912	Firmicutes	No	No reference for human pathogenicity
Caldicellulosiruptor kronotskyensis 2002	Firmicutes	No	No reference for human pathogenicity
Caldicellulosiruptor obsidiansis OB47	Firmicutes	No	No reference for human pathogenicity
Clostridiales genomosp. BVAB3 str. UPII9-5	Firmicutes	No	No reference for human pathogenicity
Clostridium novyi NT	Firmicutes	Human	Bacteramia http://jmm.sgmjournals.org/content/51/11/971.short
Clostridium sticklandii DSM 519	Firmicutes	No	No reference for human pathogenicity
Desulfitobacterium hafniense Y51	Firmicutes	No	No reference for human pathogenicity
Eubacterium eligens ATCC 27750	Firmicutes	No	No reference for human pathogenicity
Eubacterium limosum KIST612	Firmicutes	No	No reference for human pathogenicity
Eubacterium rectale ATCC 33656	Firmicutes	No	No reference for human pathogenicity
Exiguobacterium sibiricum 255-15	Firmicutes	No	No reference for human pathogenicity
Geobacillus kaustophilus HTA426	Firmicutes	No	No reference for human pathogenicity
Geobacillus sp. C56-T3	Firmicutes	No	No reference for human pathogenicity
Geobacillus sp. WCH70	Firmicutes	No	No reference for human pathogenicity
Geobacillus thermodenitrificans NG80-2	Firmicutes	No	No reference for human pathogenicity
Heliobacterium modesticaldum Ice1	Firmicutes	No	No reference for human pathogenicity
Lactobacillus crispatus ST1	Firmicutes	No	No reference for human pathogenicity
Lactobacillus delbrueckii subsp. bulgaricus ND02	Firmicutes	No	No reference for human pathogenicity
Lactobacillus fermentum IFO 3956	Firmicutes	No	No reference for human pathogenicity
Lactobacillus johnsonii FI9785	Firmicutes	No	No reference for human pathogenicity
Lactobacillus plantarum JDM1	Firmicutes	No	No reference for human pathogenicity
Lactobacillus plantarum subsp. plantarum ST-III	Firmicutes	No	No reference for human pathogenicity
Lactobacillus rhamnosus GG	Firmicutes	No	No reference for human pathogenicity
Lactobacillus sakei subsp. sakei 23K	Firmicutes	No	No reference for human pathogenicity
Lactobacillus salivarius UCC118	Firmicutes	No	No reference for human pathogenicity
Leuconostoc gasicomitatum LMG 18811	Firmicutes	No	No reference for human pathogenicity
Listeria seeligeri serovar 1/2b str. SLCC3954	Firmicutes	Human	No reference for human pathogenicity*
Moorella thermoacetica ATCC 39073	Firmicutes	No	No reference for human pathogenicity
Mycoplasma crocodyli MP145	Firmicutes	Human	No reference for human pathogenicity
Paenibacillus polymyxa SC2	Firmicutes	No	No reference for human pathogenicity
Paenibacillus sp. Y412MC10	Firmicutes	No	No reference for human pathogenicity
Staphylococcus aureus ED98	Firmicutes	Human	Skin infection, sepsis http://www.biomedcentral.com/1471-2180/10/173
Staphylococcus carnosus subsp. carnosus TM300	Firmicutes	Human	No reference for human pathogenicity
Staphylococcus lugdunensis HKU09-01	Firmicutes	Human	Endocarditis, urinary infection http://cmr.asm.org/content/21/1/111.short
Staphylococcus pseudintermedius HKU10-03	Firmicutes	No	No reference for human pathogenicity
Streptococcus gallolyticus UCN34	Firmicutes	No	No reference for human pathogenicity
Streptococcus pneumoniae ATCC 700669	Firmicutes	Human	Pneumonia, otitis, bacteremia http://www.ncbi.nlm.nih.gov/pubmed/19880020
Streptococcus pneumoniae R6	Firmicutes	Human	Pneumonia, otitis, bacteremia http://www.ncbi.nlm.nih.gov/pubmed/19880020
Streptococcus pneumoniae TCH8431/19A	Firmicutes	Human	Pneumonia, otitis, bacteremia http://www.ncbi.nlm.nih.gov/pubmed/19880020
Aggregatibacter aphrophilus NJ8700	Gammaproteobacteria	Human	Empyema, sinusitis, pneumonia, meningitis http://www.ncbi.nlm.nih.gov/pubmed/20677591
Candidatus Hamiltonella defensa 5AT (Acyrthosiphon pisum)	Gammaproteobacteria	Human	No reference for human pathogenicity
Cronobacter turicensis z3032	Gammaproteobacteria	Human	Neonatal death http://jb.asm.org/content/193/1/309.short
Enterobacter cloacae SCF1	Gammaproteobacteria	No	No reference for human pathogenicity
Enterobacter cloacae subsp. cloacae ATCC 13047	Gammaproteobacteria	No	No reference for human pathogenicity
Enterobacter sp. 638	Gammaproteobacteria	Human	No reference for human pathogenicity
Erwinia billingiae Eb661	Gammaproteobacteria	No	No reference for human pathogenicity
Escherichia coli ATCC 8739	Gammaproteobacteria	No	No reference for human pathogenicity
Escherichia coli BW2952	Gammaproteobacteria	No	No reference for human pathogenicity
Escherichia coli HS	Gammaproteobacteria	No	No reference for human pathogenicity
Escherichia coli str. K-12 substr. W3110	Gammaproteobacteria	No	No reference for human pathogenicity
Francisella novicida U112	Gammaproteobacteria	Human	Low virluent tularemia http://jmm.sgmjournals.org/content/52/9/839.short
Haemophilus influenzae F3031	Gammaproteobacteria	Human	Pneumonia, bacteremia http://www.ncbi.nlm.nih.gov/pubmed/16201010
Haemophilus influenzae F3047	Gammaproteobacteria	Human	Pneumonia, bacteremia http://www.ncbi.nlm.nih.gov/pubmed/16201010
Halomonas elongata DSM 2581	Gammaproteobacteria	No	No reference for human pathogenicity
Halorhodospira halophila SL1	Gammaproteobacteria	No	No reference for human pathogenicity
Idiomarina loihiensis L2TR	Gammaproteobacteria	No	No reference for human pathogenicity
Klebsiella variicola At-22	Gammaproteobacteria	No	No reference for human pathogenicity
Nitrosococcus halophilus Nc4	Gammaproteobacteria	No	No reference for human pathogenicity
Nitrosococcus oceani ATCC 19707	Gammaproteobacteria	No	No reference for human pathogenicity
Nitrosococcus watsoni C-113	Gammaproteobacteria	No	No reference for human pathogenicity
Pantoea sp. At-9b	Gammaproteobacteria	No	No reference for human pathogenicity
Pantoea vagans C9-1	Gammaproteobacteria	Human	No reference for human pathogenicity
Pectobacterium carotovorum subsp. carotovorum PC1	Gammaproteobacteria	No	No reference for human pathogenicity
Photorhabdus asymbiotica	Gammaproteobacteria	Human	Bacteremia http://www.sciencedirect.com/science/article/pii/S1286457903003277
Pseudoalteromonas sp. SM9913	Gammaproteobacteria	No	No reference for human pathogenicity
Pseudomonas fluorescens SBW25	Gammaproteobacteria	Human	Crohn's disease http://iai.asm.org/content/70/12/6567.short
Pseudomonas stutzeri A1501	Gammaproteobacteria	No	No reference for human pathogenicity
Pseudoxanthomonas suwonensis 11-1	Gammaproteobacteria	No	No reference for human pathogenicity
Psychrobacter cryohalolentis K5	Gammaproteobacteria	No	No reference for human pathogenicity
Rahnella sp. Y9602	Gammaproteobacteria	No	No reference for human pathogenicity
Shewanella amazonensis SB2B	Gammaproteobacteria	No	No reference for human pathogenicity
Shewanella denitrificans OS217	Gammaproteobacteria	No	No reference for human pathogenicity
Shewanella frigidimarina NCIMB 400	Gammaproteobacteria	No	No reference for human pathogenicity
Shewanella halifaxensis HAW-EB4	Gammaproteobacteria	No	No reference for human pathogenicity
Shewanella loihica PV-4	Gammaproteobacteria	No	No reference for human pathogenicity
Shewanella sp. ANA-3	Gammaproteobacteria	No	No reference for human pathogenicity
Shewanella sp. MR-4	Gammaproteobacteria	No	No reference for human pathogenicity
Shewanella sp. MR-7	Gammaproteobacteria	No	No reference for human pathogenicity
Stenotrophomonas maltophilia R551-3	Gammaproteobacteria	Human	Respiratory infection http://cid.oxfordjournals.org/content/32/Supplement_2/S104.short
Vibrio vulnificus MO6-24/O	Gammaproteobacteria	No	Dermatitis, diharrea http://iai.asm.org/content/71/10/5461.short
Xanthomonas campestris pv. campestris str. B100	Gammaproteobacteria	No	No reference for human pathogenicity
Chloroflexus sp. Y-400-fl	Chloroflexi	No	No reference for human pathogenicity
Dehalococcoides sp. BAV1	Chloroflexi	No	No reference for human pathogenicity
Dehalococcoides sp. GT	Chloroflexi	No	No reference for human pathogenicity
Dehalogenimonas lykanthroporepellens BL-DC-9	Chloroflexi	No	No reference for human pathogenicity
Herpetosiphon aurantiacus ATCC 23779	Chloroflexi	No	No reference for human pathogenicity
Roseiflexus sp. RS-1	Chloroflexi	No	No reference for human pathogenicity
Nostoc azollae' 0708	Cyanobacteria	No	No reference for human pathogenicity
Gloeobacter violaceus PCC 7421	Cyanobacteria	No	No reference for human pathogenicity
Prochlorococcus marinus str. MIT 9301	Cyanobacteria	No	No reference for human pathogenicity
Prochlorococcus marinus str. MIT 9312	Cyanobacteria	No	No reference for human pathogenicity
Prochlorococcus marinus str. MIT 9313	Cyanobacteria	No	No reference for human pathogenicity
Prochlorococcus marinus str. NATL2A	Cyanobacteria	No	No reference for human pathogenicity
Prochlorococcus marinus subsp. marinus str. CCMP1375	Cyanobacteria	No	No reference for human pathogenicity
Prochlorococcus marinus subsp. pastoris str. CCMP1986	Cyanobacteria	No	No reference for human pathogenicity
Synechococcus elongatus PCC 7942	Cyanobacteria	No	No reference for human pathogenicity
Synechococcus sp. RCC307	Cyanobacteria	No	No reference for human pathogenicity
Synechococcus sp. WH 7803	Cyanobacteria	Human	No reference for human pathogenicity
cyanobacterium UCYN-A	Cyanobacteria	No	No reference for human pathogenicity
Hydrogenobacter thermophilus TK-6	Other bacteria	No	No reference for human pathogenicity
Thermocrinis albus DSM 14484	Other bacteria	No	No reference for human pathogenicity
Waddlia chondrophila WSU 86-1044	Other bacteria	Human	Fetal death http://www.ncbi.nlm.nih.gov/pmc/articles/PMC2828094/
Candidatus Korarchaeum cryptofilum OPF8	Other bacteria	No	No reference for human pathogenicity
Calditerrivibrio nitroreducens DSM 19672	Other bacteria	No	No reference for human pathogenicity
Candidatus Nitrospira defluvii	Other bacteria	No	No reference for human pathogenicity
Coraliomargarita akajimensis DSM 45221	Other bacteria	No	No reference for human pathogenicity
Deferribacter desulfuricans SSM1	Other bacteria	No	No reference for human pathogenicity
Elusimicrobium minutum Pei191	Other bacteria	No	No reference for human pathogenicity
Methylacidiphilum infernorum V4	Other bacteria	No	No reference for human pathogenicity
uncultured Termite group 1 bacterium phylotype Rs-D17	Other bacteria	No	No reference for human pathogenicity
Thermosipho melanesiensis BI429	Other bacteria	No	No reference for human pathogenicity
Thermotoga neapolitana DSM 4359	Other bacteria	No	No reference for human pathogenicity
Deinococcus deserti VCD115	Deinococcus-Thermus	No	No reference for human pathogenicity
Deinococcus maricopensis DSM 21211	Deinococcus-Thermus	No	No reference for human pathogenicity
Meiothermus ruber DSM 1279	Deinococcus-Thermus	No	No reference for human pathogenicity
Oceanithermus profundus DSM 14977	Deinococcus-Thermus	No	No reference for human pathogenicity
Thermus scotoductus SA-01	Deinococcus-Thermus	No	No reference for human pathogenicity
Thermus thermophilus	Deinococcus-Thermus	No	No reference for human pathogenicity
Truepera radiovictrix DSM 17093	Deinococcus-Thermus	No	No reference for human pathogenicity
