# Supplementary material for: Reduced Set of Virulence Genes Allows High Accuracy Prediction of Bacterial Pathogenicity in Humans
Source: PLoS One. 2012 Aug 6;7(8):e42144. doi: 10.1371/journal.pone.0042144 (PMC3412846; doi:10.1371/journal.pone.0042144)
Supplement: Table S4 — List of misclassified organisms. (XLS) [file pone.0042144.s005.xls]

## Sheet: Sheet1
Organism	Taxon	Label	Classification	Percentaje
Acidobacterium capsulatum ATCC 51196	Acidobacteria	N	H	100,00%
Tropheryma whipplei TW08/27	Actinobacteria	H	N	100,00%
Acidimicrobium ferrooxidans DSM 10331	Actinobacteria	N	H	100,00%
Mycobacterium leprae Br4923	Actinobacteria	H	N	0.5
Rhodobacter capsulatus SB 1003	Alphaproteobacteria	N	H	100,00%
Erythrobacter litoralis HTCC2594	Alphaproteobacteria	N	H	100,00%
Sphingobium japonicum UT26S	Alphaproteobacteria	N	H	75,00%
Novosphingobium aromaticivorans DSM 12444	Alphaproteobacteria	N	H	85,00%
Parvularcula bermudensis HTCC2503	Alphaproteobacteria	N	H	85,00%
Rhodopseudomonas palustris BisB18	Alphaproteobacteria	N	H	95,00%
Bordetella petrii DSM 12804	Betaproteobacteria	N	H	100,00%
Haliangium ochraceum DSM 14365	Deltaproteobacteria	N	H	100,00%
Campylobacter jejuni subsp. jejuni 81116	Epsilonproteobacteria	H	N	100,00%
Campylobacter jejuni subsp. doylei 269.97	Epsilonproteobacteria	H	N	85,00%
Sulfurimonas denitrificans DSM 1251	Epsilonproteobacteria	N	H	0.75
Lactococcus lactis subsp. cremoris SK11	Firmicutes	N	H	100,00%
Staphylococcus aureus subsp. aureus MRSA252	Firmicutes	H	N	100,00%
Lactobacillus delbrueckii subsp. bulgaricus ATCC BAA-365	Firmicutes	N	H	100,00%
Bacillus cereus ATCC 10987	Firmicutes	H	N	85,00%
Staphylococcus aureus subsp. aureus Mu50	Firmicutes	H	N	90,00%
Vibrio cholerae O1 biovar El Tor str. N16961	Firmicutes	H	N	0.5
Vibrio cholerae MJ-1236	Gammaproteobacteria	H	N	100,00%
Yersinia pestis Angola	Gammaproteobacteria	H	N	100,00%
Candidatus Blochmannia floridanus	Gammaproteobacteria	N	H	100,00%
Escherichia coli S88	Gammaproteobacteria	N	H	100,00%
Ferrimonas balearica DSM 9799	Gammaproteobacteria	N	H	100,00%
Pseudomonas putida KT2440	Gammaproteobacteria	N	H	80,00%
Pseudomonas putida F1	Gammaproteobacteria	N	H	0.55
